# Supplementary material for: A Multi-Omics Integration Framework with Automated Machine Learning Identifies Peripheral Immune-Coagulation Biomarkers for Schizophrenia Risk Stratification
Source: Int J Mol Sci. 2025 Aug 7;26(15):7640. doi: 10.3390/ijms26157640 (PMC12347864; doi:10.3390/ijms26157640)
Supplement: Supplementary file 1 [file ijms-26-07640-s001.zip]

Archive with 1 entries (1 files):
- ijms-3775418-supplementary.pdf
